# Supplementary material for: T-cell exhaustion signatures characterize the immune landscape and predict HCC prognosis via integrating single-cell RNA-seq and bulk RNA-sequencing
Source: Front Immunol. 2023 Mar 15;14:1137025. doi: 10.3389/fimmu.2023.1137025 (PMC10050519; doi:10.3389/fimmu.2023.1137025)
Supplement: Supplementary file 1 [file Table_1.xls]

id	IFN GAMMA	TNF	IL2	CTL
TCGA-G3-AAV4	0.471655047	0.380999619	0.298640863	0.097404534
TCGA-BC-A10Y	0.501918664	0.34821595	0.272071735	0.111469235
TCGA-K7-AAU7	0.469498089	0.66045629	0.396640524	0.036034699
TCGA-BC-A10W	0.439434721	0.533041753	0.378561715	0.06563528
TCGA-DD-AACV	0.369296028	0.290066634	0.23839007	0.65535829
TCGA-DD-AAD3	0.484244493	0.509551953	0.353503816	0.121340133
TCGA-DD-AACA	0.368696834	0.326750725	0.317066572	0.075789852
TCGA-DD-AAC9	0.469533441	0.474490717	0.368130026	0.192541932
TCGA-ZP-A9CZ	0.468867613	0.396165852	0.359109083	0.20683227
TCGA-GJ-A6C0	0.499230052	0.503026522	0.360313613	0.146256442
TCGA-CC-5258	0.405018762	0.424767129	0.355505229	0.107089926
TCGA-QA-A7B7	0.404978669	0.266910885	0.237924484	0.055917552
TCGA-RC-A6M5	0.399841017	0.434911184	0.361153303	0.068359438
TCGA-DD-AACW	0.378087768	0.295157289	0.289104931	0.074734369
TCGA-ZS-A9CD	0.454575836	0.524461678	0.367464446	0.114081316
TCGA-UB-A7MF	0.653500057	0.442238288	0.38208142	0.358109467
TCGA-G3-A5SI	0.352888414	0.339468572	0.277437729	0.64715979
TCGA-CC-A8HV	0.356613126	0.360558368	0.275145038	0.121593185
TCGA-DD-AADQ	0.462278851	0.441515928	0.332089538	0.184495364
TCGA-DD-AADB	0.497552276	0.415593933	0.370240706	0.236388347
TCGA-DD-A1EA	0.481363269	0.433462048	0.30994523	0.186417911
TCGA-5R-AA1C	0.423741509	0.317387657	0.27439602	0.18428668
TCGA-DD-A113	0.417164042	0.380563707	0.35938462	0.081180458
TCGA-2Y-A9H9	0.485682938	0.381154107	0.287745157	0.109351198
TCGA-CC-A7IE	0.42316026	0.502311097	0.385960645	0.252526443
TCGA-XR-A8TD	0.546462894	0.509913713	0.390235371	0.433054644
TCGA-DD-AAD2	0.500173981	0.518421431	0.380994751	0.16989878
TCGA-DD-AACY	0.508546682	0.517181842	0.351392051	0.045306148
TCGA-ED-A4XI	0.585512844	0.505431469	0.390832693	0.255891918
TCGA-CC-A9FW	0.402460234	0.409082409	0.335702759	0.077459177
TCGA-DD-A4NP	0.446298849	0.398967567	0.329933508	0.167157464
TCGA-G3-A5SJ	0.556153105	0.665290618	0.449207566	0.234288793
TCGA-DD-AAEK	0.58246769	0.522659101	0.432011365	0.272951717
TCGA-G3-A7M9	0.353389441	0.398087439	0.298515559	0.26562857
TCGA-DD-AADV	0.471700985	0.385631177	0.324631513	0.079575088
TCGA-2Y-A9GS	0.513672114	0.420166625	0.364698784	0.090164891
TCGA-ED-A7PX	0.463629408	0.535037327	0.365912202	0.037271584
TCGA-DD-AADC	0.395241501	0.424331262	0.355124344	0.028892426
TCGA-DD-AAVZ	0.487243701	0.395419681	0.339080957	0.13176566
TCGA-CC-A3MA	0.406371272	0.497193489	0.348123931	0.044691027
TCGA-2Y-A9GY	0.560343052	0.501572642	0.409913586	0.41119813
TCGA-ED-A627	0.64705305	0.740039304	0.483087436	0.444633996
TCGA-2Y-A9GW	0.5646625	0.580348896	0.415870087	0.19552077
TCGA-DD-AADO	0.500583148	0.439602323	0.385010917	0.312967336
TCGA-DD-AADK	0.495613974	0.461610038	0.396502259	0.148384603
TCGA-G3-AAV7	0.482087665	0.530434927	0.408697826	0.102554987
TCGA-DD-A1EI	0.471402928	0.508400907	0.399205961	0.107343901
TCGA-FV-A3R3	0.467875907	0.483338674	0.407340789	0.151580302
TCGA-KR-A7K0	0.496889845	0.565886975	0.39433374	0.143781845
TCGA-DD-AACC	0.682372863	0.585923283	0.467397353	0.540290886
TCGA-BC-A3KG	0.374190832	0.363130017	0.266280116	0.105584299
TCGA-DD-AAW0	0.528139497	0.547688096	0.403527721	0.16619636
TCGA-CC-A7IK	0.378740068	0.316393432	0.264760597	0.016566699
TCGA-G3-A25S	0.443941189	0.382611076	0.323722287	0.163854286
TCGA-DD-AADR	0.504080331	0.410724203	0.364646221	0.177807869
TCGA-UB-A7MD	0.575814365	0.632016939	0.401903539	0.190294016
TCGA-DD-A4NS	0.51809797	0.667703486	0.454024178	0.315257805
TCGA-DD-AAE3	0.429696866	0.467473063	0.361950297	0.164687315
TCGA-DD-AACP	0.335585609	0.36974586	0.343216626	0.037242518
TCGA-DD-A4NF	0.389894988	0.409191021	0.351659726	0.02944164
TCGA-FV-A3I1	0.546935813	0.525447003	0.401246803	0.093098669
TCGA-2Y-A9H7	0.412302452	0.361933199	0.328581862	0.098933739
TCGA-DD-AAVU	0.400161562	0.366132185	0.332658356	0.040287439
TCGA-CC-5264	0.442530878	0.400009943	0.321245408	0.41171621
TCGA-DD-AACT	0.523605687	0.494414756	0.347798745	0.302282492
TCGA-DD-AAE1	0.480250653	0.407708805	0.307881121	0.100179128
TCGA-GJ-A3OU	0.623070346	0.617330803	0.49788223	0.386220744
TCGA-RC-A7SB	0.405589066	0.432908183	0.316219821	0.070309161
TCGA-FV-A3I0	0.509769339	0.620039063	0.401938802	0.156091776
TCGA-ED-A66X	0.480900989	0.487390828	0.395670074	0.13500588
TCGA-2Y-A9GT	0.643367005	0.514356183	0.398784522	0.355520705
TCGA-BC-A10R	0.40917509	0.452869272	0.354270111	0.6232531
TCGA-FV-A2QQ	0.511949409	0.491834147	0.393963972	0.17946754
TCGA-G3-A3CG	0.577550489	0.556682408	0.379136587	0.051299246
TCGA-G3-A3CK	0.523689816	0.457877089	0.368393664	0.25038001
TCGA-EP-A26S	0.400777266	0.333283999	0.310655473	0.142893545
TCGA-DD-A4NL	0.510920103	0.567305123	0.391716822	0.135273123
TCGA-DD-A11A	0.432600598	0.457337301	0.332265953	0.027547949
TCGA-DD-AAE6	0.377054999	0.275845552	0.273995901	0.88922814
TCGA-XR-A8TE	0.423245024	0.539422901	0.411625925	0.092297897
TCGA-DD-A73B	0.409912215	0.311203091	0.322376164	0.05099056
TCGA-BC-A10X	0.55493254	0.615078437	0.433337751	0.2798711
TCGA-CC-A3MB	0.43957138	0.448728994	0.3626053	0.035129224
TCGA-DD-AAD0	0.489071871	0.387654307	0.309528122	0.036824304
TCGA-MI-A75I	0.446504881	0.447961589	0.312106673	0.044784619
TCGA-CC-A8HU	0.374408327	0.343111685	0.301693038	0.3190752
TCGA-DD-AADP	0.453816283	0.480009919	0.393247945	0.113558669
TCGA-DD-AAVS	0.409769987	0.398649828	0.345140348	0.126441268
TCGA-DD-AACO	0.483996877	0.350712655	0.361364597	0.238794121
TCGA-LG-A6GG	0.447947149	0.46946603	0.351742556	0.52378973
TCGA-ED-A7PZ	0.320366348	0.304484237	0.246857674	0.64448535
TCGA-G3-AAV2	0.379339176	0.367858908	0.317779122	0.125326341
TCGA-DD-AAD1	0.576705122	0.604840184	0.446677558	0.214825094
TCGA-DD-A4NV	0.447097951	0.479957984	0.340864169	0.145481751
TCGA-DD-A73G	0.386580909	0.330703239	0.32063456	0.123377439
TCGA-DD-AAVR	0.569804754	0.573703738	0.447807197	0.307736486
TCGA-DD-AAEG	0.445403033	0.415659499	0.330780669	0.76033856
TCGA-G3-AAV3	0.536003418	0.432090329	0.390503076	0.366991364
TCGA-DD-A4NN	0.333029782	0.330780741	0.263299697	0.47134671
TCGA-BC-A5W4	0.407006811	0.318944107	0.255725144	0.6482629
TCGA-UB-AA0U	0.562296676	0.510924072	0.385929185	0.122891192
TCGA-EP-A12J	0.60234195	0.383481206	0.306217958	0.144011305
TCGA-FV-A4ZQ	0.600848425	0.41858602	0.424179849	0.354484937
TCGA-DD-AADM	0.472140012	0.427289636	0.350606156	0.115586597
TCGA-WX-AA46	0.490044101	0.534651914	0.382380588	0.229978481
TCGA-DD-A4ND	0.552920874	0.608174619	0.423660564	0.206680252
TCGA-ED-A8O5	0.381416319	0.404591045	0.293781048	0.08885623
TCGA-UB-A7ME	0.553599441	0.444366577	0.369026662	0.185379974
TCGA-2Y-A9HB	0.604651358	0.42644809	0.340422525	0.209246569
TCGA-DD-AACS	0.449254625	0.428155805	0.31380321	0.3597394
TCGA-DD-AAE0	0.372598156	0.421969326	0.352598246	0.061481232
TCGA-G3-A5SK	0.618806901	0.541575661	0.375772048	0.40007486
TCGA-BC-A69I	0.480545032	0.538899173	0.38034066	0.228584989
TCGA-DD-A39W	0.415255686	0.346885416	0.321638276	0.173414725
TCGA-ED-A97K	0.535116459	0.65613982	0.429571313	0.098802578
TCGA-BC-A10S	0.504374481	0.577929566	0.409056063	0.310586674
TCGA-DD-AAVX	0.693808287	0.522363907	0.415099226	0.229740164
TCGA-DD-AAVQ	0.59976808	0.499861952	0.424930316	0.377921644
TCGA-RC-A7SH	0.408783882	0.367713541	0.303130921	0.8225116
TCGA-G3-A3CJ	0.463817241	0.40050074	0.348805945	0.200539752
TCGA-DD-A115	0.535948626	0.453651832	0.35019341	0.132086617
TCGA-DD-A1EE	0.48629546	0.472532189	0.354278249	0.7439531
TCGA-ZP-A9CY	0.573186687	0.464072375	0.36023958	0.145889178
TCGA-FV-A23B	0.466763293	0.52362672	0.376640041	0.150539285
TCGA-HP-A5MZ	0.591585994	0.604390813	0.444666571	0.307572362
TCGA-DD-AACK	0.473444605	0.510047617	0.37695365	0.4874691
TCGA-DD-AAE2	0.587592963	0.453374765	0.353816196	0.202436881
TCGA-DD-A11B	0.41119799	0.346211763	0.320542998	0.11289718
TCGA-ED-A7XP	0.472370939	0.428496788	0.367289023	0.117956869
TCGA-HP-A5N0	0.476061226	0.400036054	0.324011853	0.274474779
TCGA-EP-A2KB	0.422321955	0.447856636	0.316983352	0.053616615
TCGA-2Y-A9H8	0.536115441	0.388004217	0.309143934	0.229901538
TCGA-ES-A2HS	0.3683331	0.334082004	0.312443058	0.067180013
TCGA-DD-AAEH	0.527569629	0.428978278	0.379491972	0.41623907
TCGA-ED-A5KG	0.802123581	0.597922477	0.525420659	0.603377129
TCGA-CC-A123	0.393731958	0.412837263	0.36281717	0.111228517
TCGA-DD-A73D	0.339459652	0.336841654	0.299133329	0.44575754
TCGA-DD-AAVW	0.485199482	0.477758067	0.411862487	0.07502692
TCGA-2Y-A9GZ	0.3996957	0.368814687	0.284862433	0.020122794
TCGA-DD-AACN	0.480587712	0.586504586	0.397018492	0.114682599
TCGA-DD-A3A2	0.420662294	0.388936719	0.312473852	0.219071754
TCGA-K7-A5RF	0.689396418	0.651838727	0.444501373	0.33858797
TCGA-DD-A116	0.440364963	0.425504914	0.388509903	0.158515638
TCGA-DD-A4NI	0.551932391	0.493438378	0.383856747	0.300997206
TCGA-BC-A10T	0.470747917	0.46747829	0.36757722	0.123090213
TCGA-DD-AADJ	0.432090663	0.396457658	0.348269757	0.170521528
TCGA-DD-AACE	0.450012143	0.405724339	0.278776466	0.332346
TCGA-CC-A1HT	0.74845036	0.688278607	0.454431218	0.463639517
TCGA-DD-AADD	0.381476815	0.328018692	0.274416654	0.088804715
TCGA-2Y-A9H6	0.464481731	0.459571676	0.380547598	0.200753224
TCGA-4R-AA8I	0.517098375	0.431911321	0.289474352	0.080348968
TCGA-FV-A496	0.369971035	0.399557222	0.313877989	0.132826928
TCGA-CC-A7IF	0.418725548	0.328333124	0.30211662	0.34478038
TCGA-DD-AADS	0.573547776	0.450035938	0.380051863	0.386538681
TCGA-DD-AAE9	0.373108854	0.324555406	0.301927384	0.045429876
TCGA-ZS-A9CF	0.453854234	0.391262135	0.300052523	0.056241315
TCGA-G3-AAUZ	0.509815025	0.48135906	0.380806877	0.247840885
TCGA-NI-A4U2	0.419799131	0.423428605	0.331702879	0.109578784
TCGA-FV-A3R2	0.50395433	0.440814537	0.349182829	0.059671507
TCGA-DD-AACI	0.594783778	0.543123374	0.435135622	0.423139141
TCGA-ZP-A9D1	0.537264422	0.561109655	0.403549447	0.11035892
TCGA-UB-A7MB	0.376513535	0.359983786	0.318062796	0.071995172
TCGA-2Y-A9HA	0.470590038	0.399622149	0.332110667	0.069857858
TCGA-DD-A4NR	0.677920256	0.599032737	0.448937782	0.446361726
TCGA-RG-A7D4	0.55518322	0.450351906	0.398541635	0.322030376
TCGA-5R-AAAM	0.520561645	0.569741288	0.408655419	0.286704929
TCGA-DD-A3A4	0.428072518	0.371491548	0.323080314	0.3087553
TCGA-DD-A1EF	0.406737405	0.404082327	0.347744714	0.132072005
TCGA-DD-A4NQ	0.49787892	0.573282481	0.392343632	0.113224117
TCGA-G3-A25T	0.435115483	0.469528402	0.376809384	0.172666551
TCGA-UB-A7MC	0.372201451	0.399321553	0.319516587	0.51760844
TCGA-MR-A8JO	0.539696596	0.573481265	0.472858784	0.368002698
TCGA-DD-A4NG	0.445232468	0.483060849	0.393985909	0.11467717
TCGA-WX-AA47	0.386183277	0.462410108	0.32914643	0.134202671
TCGA-T1-A6J8	0.460370461	0.409240257	0.34051854	0.023907668
TCGA-WQ-AB4B	0.515301549	0.493524712	0.369617976	0.086651239
TCGA-YA-A8S7	0.568730781	0.60058512	0.435362317	0.30323916
TCGA-2Y-A9H2	0.574540531	0.577628732	0.356619367	0.056014864
TCGA-5C-A9VG	0.299013049	0.365464853	0.296476576	0.6719706
TCGA-CC-A3M9	0.689606705	0.641300076	0.501824745	0.573611799
TCGA-EP-A2KA	0.611212123	0.555195782	0.427491294	0.280936864
TCGA-DD-AADW	0.322126262	0.452119486	0.357275191	0.34374449
TCGA-DD-AAED	0.43628067	0.436593441	0.340530295	0.053444681
TCGA-LG-A9QD	0.619074883	0.508425359	0.359490853	0.159792564
TCGA-EP-A2KC	0.524842254	0.444093601	0.361864273	0.039402169
TCGA-G3-A3CH	0.521835786	0.462536911	0.372346462	0.177816041
TCGA-G3-AAV1	0.457843084	0.449073696	0.372110014	0.011640837
TCGA-DD-AAW3	0.425826645	0.393028747	0.289904762	0.026594007
TCGA-ED-A7PY	0.377795887	0.392775278	0.318400192	0.019098499
TCGA-ZP-A9D2	0.486985432	0.436505977	0.346004131	0.12616913
TCGA-EP-A3JL	0.565879345	0.487239443	0.391679159	0.331680362
TCGA-G3-A25Y	0.552552096	0.553318509	0.428291366	0.144117406
TCGA-G3-A3CI	0.453060616	0.48582537	0.383043524	0.283187464
TCGA-K7-A5RG	0.684715622	0.5558248	0.442551866	0.468658627
TCGA-EP-A3RK	0.564107834	0.487005234	0.401027891	0.349802704
TCGA-CC-A7IJ	0.633533	0.575530084	0.46305062	0.371371881
TCGA-MI-A75H	0.515834294	0.43192901	0.354576551	0.358965049
TCGA-G3-AAV5	0.377972546	0.417511822	0.341761711	0.094349821
TCGA-ZP-A9D4	0.446461976	0.374033061	0.295429055	0.043629672
TCGA-DD-A1ED	0.538785789	0.657285759	0.430467309	0.277031153
TCGA-CC-5260	0.525323679	0.570658425	0.418834964	0.195614756
TCGA-ED-A459	0.539512189	0.494787289	0.375044584	0.03883126
TCGA-2Y-A9GX	0.599970153	0.664439682	0.470750987	0.25893783
TCGA-DD-A73E	0.34738481	0.347116213	0.283542435	0.104734761
TCGA-DD-AACL	0.544606875	0.485229253	0.409367435	0.39227425
TCGA-MR-A520	0.388224684	0.347401261	0.309199614	0.124579908
TCGA-BC-A217	0.514882498	0.375761814	0.300680224	0.104061974
TCGA-FV-A4ZP	0.473518331	0.394710836	0.398219101	0.282924469
TCGA-WX-AA44	0.48043234	0.494864022	0.378164017	0.08980022
TCGA-DD-A4NE	0.40116141	0.401431292	0.340124166	0.7228673
TCGA-CC-A7IG	0.369347018	0.420249919	0.353012202	0.072613272
TCGA-ZP-A9D0	0.412823203	0.395824207	0.322263448	0.39405272
TCGA-G3-A25U	0.416596032	0.387495049	0.307038962	0.023964118
TCGA-XR-A8TC	0.443091312	0.448930051	0.330849632	0.135476554
TCGA-BC-A3KF	0.448354411	0.347009395	0.311292444	0.156279
TCGA-WQ-A9G7	0.318249221	0.453531339	0.326868073	0.3436614
TCGA-DD-AADI	0.519344366	0.482537246	0.401253313	0.35445972
TCGA-BC-A8YO	0.605608967	0.497512539	0.38261023	0.311667939
TCGA-DD-A39V	0.517634368	0.434316528	0.388945686	0.391035371
TCGA-DD-A1EC	0.697054131	0.640163904	0.487771416	0.530446295
TCGA-DD-A1EH	0.386060332	0.466722024	0.346736726	0.055876809
TCGA-DD-AAVV	0.578307576	0.568025399	0.441526205	0.287814792
TCGA-DD-AADN	0.547479	0.403684159	0.397588225	0.518660506
TCGA-LG-A9QC	0.464097358	0.445996454	0.338336692	0.8709968
TCGA-RC-A7S9	0.488056443	0.365749413	0.344278328	0.129842001
TCGA-BC-A112	0.491838939	0.535012151	0.381774302	0.031791094
TCGA-2Y-A9H0	0.536903254	0.364581497	0.304372487	0.169913685
TCGA-CC-A7IL	0.406909972	0.345769514	0.286320464	0.32107671
TCGA-DD-A39X	0.468094444	0.445210439	0.383065405	0.114824663
TCGA-KR-A7K2	0.533572082	0.459364473	0.348532843	0.088245748
TCGA-DD-AADU	0.412627825	0.492714027	0.362391677	0.092799426
TCGA-ED-A66Y	0.268835322	0.363257945	0.270038682	0.96984407
TCGA-CC-A8HT	0.480450726	0.496591474	0.346530746	0.15800459
TCGA-DD-AADY	0.406073876	0.430784058	0.327765124	0.65101238
TCGA-DD-AA3A	0.404729887	0.573792586	0.309728554	0.90426503
TCGA-RC-A7SF	0.488946795	0.480253152	0.3622875	0.064105324
TCGA-RC-A7SK	0.444413989	0.31963114	0.292766822	0.8010625
TCGA-G3-A25Z	0.483714153	0.497376145	0.356592653	0.058225457
TCGA-DD-AAD8	0.49204156	0.501737628	0.333774271	0.09079232
TCGA-DD-AAEE	0.421457499	0.342592948	0.317954355	0.276136
TCGA-2Y-A9GU	0.399703647	0.309295503	0.268843762	0.2716519
TCGA-DD-A119	0.476275397	0.477910446	0.354930814	0.066275419
TCGA-G3-AAV6	0.279414958	0.300034778	0.303854815	0.23725299
TCGA-DD-A73F	0.625885783	0.451517782	0.385688604	0.338456914
TCGA-CC-A5UD	0.411536867	0.426239147	0.360150563	0.054412075
TCGA-DD-AACD	0.563806667	0.445864221	0.391466539	0.278823722
TCGA-CC-A8HS	0.359925455	0.353074848	0.277377376	0.64481393
TCGA-DD-A11D	0.496061052	0.439428153	0.335477727	0.034793491
TCGA-DD-A1EG	0.581019621	0.538845722	0.418824438	0.267267214
TCGA-PD-A5DF	0.532001051	0.559764547	0.388486492	0.105535351
TCGA-DD-A3A9	0.437519709	0.425013442	0.366892153	0.157268568
TCGA-2Y-A9H4	0.489177752	0.372950332	0.319497783	0.191860001
TCGA-DD-A118	0.364895941	0.372070467	0.310127917	0.3788152
TCGA-BC-A110	0.607952233	0.735994673	0.487878815	0.358039429
TCGA-5C-A9VH	0.48725688	0.433989304	0.359908452	0.28941941
TCGA-G3-A25X	0.509821316	0.555317448	0.453236738	0.360955725
TCGA-3K-AAZ8	0.59460271	0.489450214	0.344407973	0.079480786
TCGA-MI-A75G	0.408756602	0.416931656	0.310819778	0.01185261
TCGA-DD-AACQ	0.438377014	0.39702401	0.298424807	0.59425314
TCGA-DD-A3A6	0.474291777	0.514939229	0.414533674	0.422005243
TCGA-DD-A3A3	0.411025855	0.391373694	0.348252559	0.076807905
TCGA-CC-A7IH	0.37108363	0.362886333	0.293735088	0.06885617
TCGA-DD-A4NH	0.45399025	0.552109256	0.395043253	0.100401373
TCGA-K7-A6G5	0.608088036	0.529470721	0.382482155	0.234127487
TCGA-DD-AACU	0.523882974	0.477923447	0.357117756	0.065382438
TCGA-BW-A5NO	0.509744188	0.431184237	0.331163827	0.113939023
TCGA-XR-A8TG	0.507649485	0.662006905	0.408667765	0.048376855
TCGA-DD-A1EJ	0.327030916	0.397765109	0.308136067	0.048266139
TCGA-CC-5259	0.444424277	0.416354807	0.385366176	0.162877456
TCGA-2Y-A9H3	0.511282998	0.39911038	0.395252809	0.398559093
TCGA-UB-AA0V	0.499624203	0.552818284	0.400591328	0.234014297
TCGA-DD-AACZ	0.574621117	0.549547409	0.443379781	0.387813743
TCGA-DD-A1EB	0.515168669	0.392970268	0.322612146	0.112755042
TCGA-DD-A4NK	0.424967096	0.376842908	0.299240424	0.104804654
TCGA-ZS-A9CG	0.432324386	0.474874005	0.377127116	0.162109044
TCGA-BD-A2L6	0.440253428	0.363819242	0.295680105	0.139251963
TCGA-G3-A5SM	0.557792349	0.510353375	0.385345558	0.175076887
TCGA-DD-AAD5	0.571268924	0.535888948	0.394659318	0.079760321
TCGA-BD-A3EP	0.543050523	0.614256789	0.458830208	0.236989338
TCGA-O8-A75V	0.543262438	0.477054304	0.395707797	0.204257231
TCGA-FV-A2QR	0.422745525	0.432380028	0.311765012	0.096128863
TCGA-DD-AAW2	0.426453474	0.396932264	0.300276852	0.129922527
TCGA-BC-A216	0.512231162	0.499214448	0.377265679	0.24690564
TCGA-CC-5263	0.453912678	0.495426388	0.382963077	0.034006975
TCGA-FV-A495	0.54569123	0.430886218	0.386491491	0.281943178
TCGA-BC-A10Z	0.372124999	0.337225417	0.289301398	0.117893109
TCGA-BC-A10U	0.405291918	0.44456946	0.329198544	0.052393473
TCGA-ZS-A9CE	0.450729705	0.318508787	0.255091527	0.96857343
TCGA-G3-A7M8	0.48007366	0.471574661	0.3376913	0.073110296
TCGA-5R-AA1D	0.513449013	0.5231381	0.457902712	0.241373824
TCGA-ED-A82E	0.477634122	0.510182054	0.344354815	0.4351718
TCGA-DD-A3A1	0.497057692	0.518711643	0.354815494	0.166197918
TCGA-MI-A75E	0.506616463	0.523541946	0.385747179	0.257256814
TCGA-DD-AAEA	0.527063136	0.410538702	0.339267864	0.203268473
TCGA-2Y-A9H1	0.499812362	0.422596635	0.390916702	0.33368508
TCGA-G3-A25V	0.568885933	0.630529687	0.441858506	0.206425366
TCGA-CC-A9FS	0.463840176	0.409338524	0.335951556	0.079766962
TCGA-DD-AACJ	0.385205937	0.371326411	0.318562869	0.035230383
TCGA-DD-A3A7	0.420511233	0.404689216	0.362550814	0.11517844
TCGA-CC-5261	0.492251145	0.552095707	0.435901325	0.161202204
TCGA-DD-A4NA	0.533405262	0.577027748	0.408651241	0.145683114
TCGA-DD-AAE4	0.574572841	0.463689837	0.391003772	0.427197114
TCGA-CC-A7II	0.243962688	0.366578585	0.289098865	0.029268909
TCGA-CC-A3MC	0.488414659	0.515741935	0.390764618	0.039109539
TCGA-ES-A2HT	0.575347992	0.488652512	0.368545061	0.134959399
TCGA-G3-A6UC	0.426901938	0.393484749	0.299103253	0.110540454
TCGA-BD-A3ER	0.542415197	0.612454606	0.433075606	0.097049622
TCGA-DD-A3A5	0.509313466	0.407048528	0.295527807	0.143332808
TCGA-DD-AACH	0.487623409	0.504445268	0.372537009	0.127862826
TCGA-CC-5262	0.560021868	0.560597445	0.422092487	0.26152286
TCGA-DD-AADG	0.378472427	0.355513765	0.268411268	0.056660877
TCGA-DD-A39Z	0.381687485	0.360103482	0.294393764	0.075396176
TCGA-BC-A69H	0.416508571	0.423213797	0.36982666	0.150843415
TCGA-DD-AADL	0.419864349	0.333295079	0.277816857	0.030138005
TCGA-RC-A6M6	0.401242872	0.419230646	0.341560381	0.001661758
TCGA-DD-A4NO	0.477514496	0.502874202	0.381685944	0.054687721
TCGA-CC-A5UE	0.415453206	0.376260724	0.329095256	0.014209087
TCGA-G3-A7M7	0.453960506	0.444610514	0.349343052	0.047151544
TCGA-DD-AACX	0.455361633	0.413075224	0.351783427	0.07129381
TCGA-2Y-A9GV	0.577609006	0.549827035	0.370083888	0.187084631
TCGA-DD-AACF	0.552998026	0.431853203	0.342033387	0.241209791
TCGA-UB-A7MA	0.418475315	0.506709465	0.37804239	0.91037187
TCGA-DD-AAE7	0.472579987	0.478934605	0.386923941	0.238241613
TCGA-MI-A75C	0.528556795	0.468688687	0.372030815	0.158209315
TCGA-BC-A10Q	0.437206285	0.568038544	0.384862561	0.098479065
TCGA-ZP-A9CV	0.65667923	0.542114742	0.375618857	0.179678366
TCGA-DD-AADA	0.472168403	0.421916786	0.331006456	0.257553926
TCGA-DD-A1EK	0.461740286	0.486649419	0.364194947	0.23745857
TCGA-5C-AAPD	0.582616401	0.47283091	0.388907342	0.321769712
TCGA-KR-A7K8	0.5720864	0.479407213	0.393518855	0.403912966
TCGA-DD-AAD6	0.388748496	0.473145876	0.349631619	0.008403552
TCGA-DD-A4NB	0.480690398	0.5826054	0.420957659	0.201950187
TCGA-DD-A11C	0.499946177	0.485171675	0.354315042	0.182725629
TCGA-WJ-A86L	0.438499287	0.416044688	0.285472423	0.023290706
TCGA-ED-A8O6	0.419793293	0.411916491	0.351198081	0.99753
TCGA-DD-AAEB	0.392038568	0.385365214	0.331841847	0.217154598
TCGA-DD-AAVP	0.400235849	0.357457581	0.320214619	0.129192072
TCGA-DD-A73A	0.508778755	0.460294586	0.381564376	0.207485652
TCGA-RC-A6M4	0.452834488	0.346373658	0.270968973	0.62888937
TCGA-KR-A7K7	0.485765899	0.444492447	0.375305741	0.284116455
TCGA-G3-AAV0	0.447531737	0.380593432	0.294207283	0.179591476
TCGA-DD-AAVY	0.428959508	0.364093366	0.302575507	0.090503509
TCGA-DD-A1EL	0.400979696	0.439358574	0.325041967	0.079198396
TCGA-DD-A4NJ	0.527063007	0.518880171	0.383000675	0.089877443
TCGA-G3-A5SL	0.410500897	0.439905536	0.349138381	0.087786219
TCGA-DD-AACG	0.493022588	0.393313072	0.373319989	0.186850462
TCGA-DD-AAC8	0.418791634	0.435314391	0.35846072	0.163142221
TCGA-ED-A7XO	0.500159287	0.546251675	0.373590512	0.252312521
TCGA-DD-AACB	0.559274456	0.385299979	0.380110851	0.372821993
TCGA-G3-A7M6	0.405641947	0.492708582	0.335429427	0.033090016
TCGA-DD-A3A8	0.40429584	0.375721562	0.321306667	0.151013307
TCGA-DD-A73C	0.43784647	0.373031118	0.314029598	0.227380568
TCGA-GJ-A9DB	0.496791843	0.529176236	0.356009974	0.057461739
TCGA-G3-A7M5	0.462649456	0.433574245	0.305958542	0.199462683
TCGA-DD-AAW1	0.534427601	0.455326437	0.339479849	0.070827128
TCGA-XR-A8TF	0.391469542	0.374581356	0.29569151	0.079726915
TCGA-CC-A5UC	0.412105035	0.446044061	0.371240846	0.122148155
TCGA-DD-A39Y	0.415284608	0.406527649	0.352602569	0.022245924
TCGA-DD-A114	0.667699868	0.585959052	0.44460734	0.343619104
TCGA-NI-A8LF	0.443967259	0.475453022	0.361055077	0.130865592
TCGA-DD-AADF	0.482492603	0.350053433	0.291676599	0.124338634
TCGA-DD-AAEI	0.53321706	0.47771022	0.370312478	0.202607496
TCGA-2Y-A9H5	0.474380275	0.508535532	0.374342017	0.4156789
