# Supplementary material for: T-cell exhaustion signatures characterize the immune landscape and predict HCC prognosis via integrating single-cell RNA-seq and bulk RNA-sequencing
Source: Front Immunol. 2023 Mar 15;14:1137025. doi: 10.3389/fimmu.2023.1137025 (PMC10050519; doi:10.3389/fimmu.2023.1137025)
Supplement: Supplementary file 2 [file Table_2.xlsx]

## Sheet: Sheet1
Supplementary Table 2 primer sequences
Gene name	Sequences (5’-3’)	Sequences (3’-5’)
ITM2A	TCGTGGAGGAGAGCCTAACT	CAGAGAAACTGGGGACAGGC
IL2RG-	CGACAATTCTGACGCCCAAT	AGTCAGTGGGCATAGTGGTC
PTPN7-	CAGCCAAGAAGCATGTGCGA	GTAAGGGGGTGTCCAGCAGT
LTB	GAGACGACGAAGGAACAGGC	GCCGACGAGACAGTAGAGGT
TNFRSF4	AAGCCTGGAGTTGACTGTGC	GTCCTCACAGATTGCGTCCG
TNFRSF18	TCTTGAAACCCGAGCATGGC	CATGCAGTCCCACTCGGAAC
TMSB10	CTGAAGAAAACGGAGACGCA	AAGAGGACGGGGGTAGGAAA
TBC1D10C	GCAAATAGGCACCGCACTTT	CTCCTCCATGCTAGTGCCTG
ARPC1B	CATGGCGTCTGTTTCTCAGC	GCCATCTTCTTGTCGGCATC
CTSC	CACCTGCCAACTGCACCTAT	GTGGTCCCATAACCGAGCAG
GAPDH	CAAAGCCAGAGTCCTTCAGA	CCGCTCATTGCCAATGGTGAT
